# Supplementary material for: Transcriptomic Dysregulation of Inflammation-Related Genes in Leukocytes of Patients with Gestational Diabetes Mellitus (GDM) during and after Pregnancy: Identifying Potential Biomarkers Relevant to Glycemic Abnormality
Source: Int J Mol Sci. 2022 Nov 24;23(23):14677. doi: 10.3390/ijms232314677 (PMC9737950; doi:10.3390/ijms232314677)
Supplement: Supplementary file 1 [file ijms-23-14677-s001.zip]

Archive with 1 entries (1 files):
- ijms-1979409-supplementary.pdf
